# Supplementary material for: Preparation and Properties of Starch–Cellulose Composite Aerogel
Source: Polymers (Basel). 2023 Nov 1;15(21):4294. doi: 10.3390/polym15214294 (PMC10648849; doi:10.3390/polym15214294)
Supplement: Supplementary file 1 [file polymers-15-04294-s001.zip]

Archive with 1 entries (1 files):
- polymers-2603165-supplementary.pdf
